# Supplementary material for: The Protective Effect of FOXO3 rs2802292 G-Allele on Food Intake in a Southern Italian Cohort Affected by MASLD
Source: Nutrients. 2025 Apr 10;17(8):1315. doi: 10.3390/nu17081315 (PMC12030307; doi:10.3390/nu17081315)
Supplement: Supplementary file 1 [file nutrients-17-01315-s001.zip]

Archive with 1 entries (1 files):
- nutrients-3516973-Supplementary Materials.pdf
